# Supplementary material for: The ability of single genes vs full genomes to resolve time and space in outbreak analysis
Source: BMC Evol Biol. 2019 Dec 26;19:232. doi: 10.1186/s12862-019-1567-0 (PMC6933756; doi:10.1186/s12862-019-1567-0)
Supplement: Supplementary file 7 — Additional file 7 Entropies of posterior ancestral location reconstruction from genomes (red) and GP sequences (blue) for four tips. Ancestral state reconstructions from genomes typically have lower entropies relative to reconstructions derived from GP sequences indicating better certainty in location assignment at any given time. Red and blue bars at the end of the plot indicate relative cumulative entropies of genome and GP sequence reconstructions, respectively. [file 12862_2019_1567_MOESM7_ESM.zip]

Archive with 4 entries (4 files):
- 12862_2019_1567_MOESM7_ESM/12862_2019_1567_MOESM7a_ESM.png
- 12862_2019_1567_MOESM7_ESM/12862_2019_1567_MOESM7b_ESM.png
- 12862_2019_1567_MOESM7_ESM/12862_2019_1567_MOESM7c_ESM.png
- 12862_2019_1567_MOESM7_ESM/12862_2019_1567_MOESM7d_ESM.png
