# Supplementary material for: The ability of single genes vs full genomes to resolve time and space in outbreak analysis
Source: BMC Evol Biol. 2019 Dec 26;19:232. doi: 10.1186/s12862-019-1567-0 (PMC6933756; doi:10.1186/s12862-019-1567-0)
Supplement: Supplementary file 9 — Additional file 9 MCMC traces of prior, likelihood and joint (referred to as posterior) probabilities. Post-burnin MCMC samples of prior, likelihood and joint probabilities for genome data (total of three chains, top) and GP data (total of seven chains, bottom) with kernel density estimates of each chain displayed on the right. [file 12862_2019_1567_MOESM9_ESM.zip]

Archive with 2 entries (2 files):
- 12862_2019_1567_MOESM9_ESM/12862_2019_1567_MOESM9a_ESM.png
- 12862_2019_1567_MOESM9_ESM/12862_2019_1567_MOESM9b_ESM.png
